# Supplementary material for: Inflammatory bowel disease and the risk of intracerebral hemorrhage: A Mendelian randomization study and meta‐analysis
Source: Immun Inflamm Dis. 2023 Oct 17;11(10):e1048. doi: 10.1002/iid3.1048 (PMC10580698; doi:10.1002/iid3.1048)
Supplement: Supplementary file 2 — Supporting information. [file IID3-11-e1048-s001.xlsx]

## Sheet: Supplemental Table 1(IBD)
Supplemental Table 1:Information on instrumental variables when IBD as exposure.chr: chromosome,pos: position,beta:effect size,se: standard error,pval: p value, eaf:effect allele frequency,F:F statistics.
SNP	effect_allele	other_allele	chr	pos	beta	se	pval	eaf	F
rs1003342	G	A	22	30570022	-0.095001	0.0168	1.67e-08	0.531334	31.977
rs10045431	C	A	5	158814533	0.177406	0.0189	6.59e-21	0.717524	88.1075
rs10737481	G	T	1	20171514	0.141103	0.017	1.19e-16	0.554896	68.8929
rs10761659	G	A	10	64445564	0.161896	0.0172	4.07e-21	0.554011	88.5963
rs10800314	A	C	1	161472789	-0.143097	0.0179	1.17e-15	0.649219	63.908
rs10826797	T	G	10	30690376	-0.102	0.0185	3.47e-08	0.306308	30.3988
rs10917547	T	A	1	20143142	-0.0997005	0.0177	1.89e-08	0.362193	31.7284
rs11209026	A	G	1	67705958	-0.72629	0.0422	1.76e-66	0.0541886	296.207
rs11236797	A	C	11	76299649	0.155704	0.017	4.75e-20	0.470011	83.8884
rs113593463	A	G	16	50719743	0.4253	0.0619	6.52e-12	0.0223625	47.2073
rs11548656	G	A	16	81916912	-0.292796	0.0507	7.72e-09	0.034026	33.3514
rs11574906	A	T	9	139396113	-0.202606	0.0308	4.75e-11	0.100275	43.2716
rs116227766	T	C	6	31219650	0.401798	0.0594	1.34e-11	0.0237997	45.7554
rs11677953	A	G	2	219121663	0.0975985	0.0171	1.05e-08	0.415063	32.5757
rs11949375	C	T	5	150202980	0.188899	0.0284	3e-11	0.098063	44.2408
rs11959014	G	A	5	158944085	-0.147997	0.0225	4.62e-11	0.181937	43.2654
rs12141431	C	G	1	67747023	0.185699	0.0183	2.96e-24	0.310498	102.971
rs12237626	A	G	9	117576300	0.148997	0.0245	1.28e-09	0.133576	36.9848
rs12446550	A	G	16	28543381	0.107796	0.0171	2.78e-10	0.409666	39.7386
rs1250573	A	G	10	81042475	-0.113606	0.019	2.21e-09	0.295706	35.7516
rs12936409	T	C	17	38043649	0.145701	0.0168	3.87e-18	0.476383	75.2154
rs13063312	A	G	3	48661985	0.170696	0.0266	1.49e-10	0.10932	41.1797
rs1505992	T	A	5	40498577	0.129198	0.0183	1.49e-12	0.688666	49.8436
rs1551399	C	A	8	126539965	0.101302	0.0173	5.01e-09	0.615807	34.2881
rs1736161	A	G	21	16833222	-0.123298	0.0174	1.34e-12	0.428732	50.2127
rs1873625	A	C	3	49666964	0.177301	0.0179	3.71e-23	0.32287	98.1107
rs2019262	A	G	1	67679990	-0.231604	0.0173	8.11e-41	0.406182	179.226
rs2076756	G	A	16	50756881	0.187595	0.0186	5.59e-24	0.27064	101.722
rs2193041	G	A	12	68502110	0.133703	0.0172	6.91e-15	0.388781	60.4262
rs224136	T	C	10	64470675	-0.156397	0.0235	3.13e-11	0.14968	44.2916
rs2241878	C	T	2	234183718	0.148001	0.0169	1.75e-18	0.538498	76.693
rs2542147	T	G	18	12775851	-0.1513	0.0227	2.78e-11	0.837193	44.4249
rs254559	A	C	5	134444982	0.1028	0.0172	2.08e-09	0.402063	35.7215
rs2836882	A	G	21	40466570	-0.196295	0.0201	1.49e-22	0.257617	95.3732
rs2856997	A	C	6	32781776	0.115398	0.0169	7.55e-12	0.425524	46.6255
rs3024493	A	C	1	206943968	0.212996	0.0222	8.48e-22	0.169666	92.0528
rs3091316	A	G	17	32593974	-0.112497	0.0191	3.59e-09	0.267193	34.6909
rs34190331	A	G	6	111840820	0.176899	0.0303	5.39e-09	0.0853045	34.0852
rs34920465	G	A	1	22700351	-0.1385	0.0226	8.23e-10	0.171565	37.5563
rs35730213	C	G	1	200874229	-0.151404	0.0194	6.91e-15	0.262591	60.9076
rs35828468	T	C	5	40318425	0.221999	0.0236	4.88e-21	0.152153	88.4867
rs3850378	C	T	14	88417517	0.155099	0.0282	3.8e-08	0.096461	30.2496
rs4077515	T	C	9	139266496	0.179401	0.0172	1.5e-25	0.424242	108.791
rs4246905	C	T	9	117553249	0.163001	0.0197	1.42e-16	0.729896	68.4618
rs444210	G	A	6	167390242	0.109502	0.0168	7.39e-11	0.545781	42.484
rs4655709	A	G	1	67903316	0.131397	0.0193	9.07e-12	0.733922	46.3507
rs4712528	C	G	6	20678430	0.122598	0.0207	3.07e-09	0.787692	35.0773
rs56062135	T	C	15	67455630	0.1509	0.0198	2.64e-14	0.236922	58.0829
rs6584283	C	T	10	101290301	-0.180303	0.0169	1.7e-26	0.510643	113.824
rs67921626	G	T	16	50898377	0.238105	0.0436	4.74e-08	0.042718	29.8239
rs6880778	G	A	5	40399096	0.187801	0.0173	2.14e-27	0.620729	117.843
rs6927172	G	C	6	138002175	0.110295	0.0202	4.65e-08	0.21432	29.8132
rs7285952	G	T	22	39733096	-0.176002	0.0235	7.6e-14	0.157193	56.0918
rs744166	G	A	17	40514201	-0.120703	0.0172	2.16e-12	0.409963	49.2469
rs75159542	A	T	9	4962750	-0.423502	0.0767	3.41e-08	0.0170643	30.4874
rs7523335	A	G	1	8180210	-0.140504	0.0225	4.16e-10	0.173424	38.9953
rs7540900	A	C	1	67597295	-0.132697	0.0241	3.76e-08	0.862052	30.3171
rs7587167	A	G	2	102667062	-0.0997982	0.0168	2.67e-09	0.495706	35.288
rs769177	T	C	6	31547611	0.300201	0.0482	4.72e-10	0.0315971	38.7909
rs918521	G	A	5	158826247	0.134995	0.0227	2.89e-09	0.821063	35.3658
rs9370774	C	T	6	14721897	-0.130704	0.0219	2.54e-09	0.20068	35.6196
rs9934775	T	C	16	50383077	-0.139595	0.0232	1.71e-09	0.16068	36.2046

## Sheet: Supplemental Table 2(UC)
Supplemental Table 2:Information on instrumental variables when UC as exposure.chr: chromosome,pos: position,beta:effect size,se: standard error,pval: p value, eaf:effect allele frequency,F:F statistics.
SNP	effect_allele	other_allele	chr	pos	beta	se	pval	eaf	F
rs10272963	T	C	7	107486902	-0.171904	0.0216	1.69e-15	0.426078	63.338
rs10737481	G	T	1	20171514	0.250104	0.0216	4.37e-31	0.556463	134.071
rs10917547	T	A	1	20143142	-0.173399	0.0222	5.51e-15	0.361872	61.0081
rs11209026	A	G	1	67705958	-0.561698	0.0517	1.58e-27	0.0589321	118.039
rs113665364	G	A	1	20167892	0.253796	0.0417	1.15e-09	0.068794	37.0423
rs11582349	G	A	1	161457416	0.239006	0.0322	1.1e-13	0.11508	55.0942
rs116227766	T	C	6	31219650	0.483802	0.0727	2.85e-11	0.0230273	44.286
rs12817473	G	A	12	68497408	0.190701	0.0217	1.71e-18	0.382176	77.2301
rs17369215	T	C	6	29647715	0.144897	0.026	2.5e-08	0.232366	31.0579
rs2212434	T	C	11	76281593	0.141899	0.0213	2.46e-11	0.459604	44.3812
rs2276850	A	G	3	48669648	0.196701	0.0331	2.87e-09	0.106318	35.3148
rs2301989	A	G	7	107443871	-0.140999	0.0217	8.55e-11	0.401888	42.2195
rs254559	A	C	5	134444982	0.124304	0.0215	7.63e-09	0.404112	33.4267
rs2844509	G	A	6	31510924	-0.164802	0.0256	1.21e-10	0.246602	41.4424
rs3024493	A	C	1	206943968	0.236297	0.0276	1.09e-17	0.168128	73.299
rs34920465	G	A	1	22700351	-0.193097	0.029	2.93e-11	0.170126	44.3359
rs35730213	C	G	1	200874229	-0.167	0.0245	8.81e-12	0.266634	46.4623
rs3819721	A	G	6	32804798	-0.138596	0.0251	3.53e-08	0.237666	30.4898
rs3829111	A	G	9	139269483	0.156303	0.0214	2.89e-13	0.416668	53.3466
rs483905	A	G	11	96023427	0.128903	0.0228	1.57e-08	0.294334	31.9636
rs484356	G	C	11	114406639	-0.134199	0.0228	3.95e-09	0.32765	34.6441
rs6017342	C	A	20	43065028	0.191306	0.024	1.38e-15	0.537652	63.5382
rs6556416	C	A	5	158818745	0.147503	0.0232	2.14e-10	0.686858	40.4227
rs6933404	C	T	6	137959235	0.166799	0.0252	3.68e-11	0.21562	43.8113
rs7523335	A	G	1	8180210	-0.170397	0.0285	2.29e-09	0.176698	35.7466
rs7752873	T	C	6	106579332	0.182297	0.0303	1.83e-09	0.13681	36.1971
rs7911680	C	A	10	101293468	-0.1718	0.0213	8.27e-16	0.490094	65.056
rs798502	C	A	7	2789880	-0.136496	0.0239	1.21e-08	0.283142	32.617
rs9823546	A	T	3	49705512	0.176899	0.0223	2.29e-15	0.310414	62.9276
rs9891174	A	T	17	38031802	0.145199	0.0212	7.17e-12	0.470398	46.9089
rs9977672	A	G	21	40463283	-0.245006	0.0261	6.21e-21	0.251316	88.1196

## Sheet: Supplemental Table 3(CD)
Supplemental Table 3:Information on instrumental variables when CD as exposure.chr: chromosome,pos: position,beta:effect size,se: standard error,pval: p value, eaf:effect allele frequency,F:F statistics.
SNP	effect_allele	other_allele	chr	beta	se	pval	eaf	F
rs10045431	C	A	5	0.215895	0.026	9.0615e-17	0.715553	68.9507
rs10761659	G	A	10	0.212006	0.0237	3.41979e-19	0.55269	80.0202
rs111534661	C	T	2	-0.2986	0.0408	2.54214e-13	0.09987	53.5623
rs11209026	A	G	1	-0.995199	0.0639	1.05196e-54	0.0563213	242.559
rs11236797	A	C	11	0.181104	0.0231	4.854e-15	0.473264	61.4656
rs115363051	C	A	6	0.340099	0.0585	6.22501e-09	0.045993	33.7986
rs11564236	T	A	12	0.519093	0.0595	2.84512e-18	0.034419	76.1126
rs117372389	T	G	16	0.684702	0.0712	6.7936e-22	0.024963	92.479
rs11859823	T	C	16	0.192	0.0317	1.32099e-09	0.184845	36.6846
rs12141431	C	G	1	0.254503	0.0248	1.23509e-24	0.309546	105.313
rs12194825	A	T	6	-0.171904	0.0298	8e-09	0.18587	33.2766
rs1250573	A	G	10	-0.170895	0.0264	9.00534e-11	0.287447	41.9036
rs12692254	T	A	2	0.301402	0.0232	1.85994e-38	0.543391	168.778
rs12717899	T	G	5	0.159198	0.0289	3.59402e-08	0.793845	30.3445
rs12936409	T	C	17	0.138004	0.0228	1.373e-09	0.470697	36.6365
rs1297271	T	C	21	-0.154901	0.0237	6.27769e-11	0.429877	42.7181
rs1456896	T	C	7	0.139301	0.0251	2.89701e-08	0.697556	30.8007
rs1873625	A	C	3	0.180704	0.0243	1.09396e-13	0.320264	55.2997
rs1932990	T	C	13	0.152901	0.0263	6.02102e-09	0.253841	33.7994
rs2076756	G	A	16	0.399806	0.0242	3.24489e-61	0.283672	272.94
rs2188962	T	C	5	0.212398	0.0228	1.35988e-20	0.439546	86.7823
rs224136	T	C	10	-0.2196	0.0327	1.75792e-11	0.15144	45.0992
rs2505640	G	A	10	-0.145701	0.0237	7.61202e-10	0.643588	37.7945
rs281379	A	G	19	0.139797	0.0238	4.26403e-09	0.489275	34.5018
rs2856997	A	C	6	0.140596	0.0229	8.367e-10	0.420982	37.6942
rs2896977	C	T	12	-0.1727	0.0303	1.25101e-08	0.840014	32.4862
rs3024505	A	G	1	0.177903	0.0302	3.90499e-09	0.16156	34.7019
rs3091315	G	A	17	-0.179501	0.0263	9.52138e-12	0.265588	46.5824
rs35828468	T	C	5	0.344001	0.0322	1.04592e-26	0.149264	114.132
rs3810936	C	T	9	0.207799	0.0263	2.46207e-15	0.698408	62.4274
rs4077515	T	C	9	0.215901	0.0235	4.37019e-20	0.419834	84.4061
rs444210	G	A	6	0.163402	0.0229	1.02494e-12	0.546838	50.9148
rs4655709	A	G	1	0.167597	0.0262	1.67302e-10	0.72713	40.9195
rs4820091	G	T	22	0.171702	0.0282	1.217e-09	0.197556	37.0726
rs4851586	C	T	2	-0.168899	0.0261	9.93574e-11	0.759729	41.8768
rs56062135	T	C	15	0.193097	0.0269	7.45247e-13	0.234271	51.5284
rs6500315	G	A	16	0.184801	0.0285	8.72569e-11	0.778127	42.0454
rs6704109	T	C	1	0.202002	0.0256	2.77013e-15	0.256123	62.2632
rs697693	A	G	1	0.172296	0.0281	8.35507e-10	0.201415	37.5957
rs7186163	C	A	16	-0.202402	0.0243	7.25772e-17	0.69088	69.3772
rs7205423	G	C	16	-0.197801	0.0229	6.02837e-18	0.531736	74.6081
rs72798422	C	T	16	0.590392	0.0508	3.19301e-31	0.047701	135.068
rs7423615	T	C	2	0.163597	0.0286	1.11599e-08	0.193845	32.7204
rs744166	G	A	17	-0.129299	0.0233	2.92301e-08	0.408159	30.7949
rs7517847	G	T	1	-0.341701	0.0239	2.29298e-46	0.395043	204.407
rs7543234	T	C	1	0.155498	0.0267	6.09804e-09	0.238986	33.9178
rs7703043	T	C	5	-0.207701	0.0331	3.57602e-10	0.153585	39.3751
rs7713270	T	C	5	0.296602	0.0241	6.96627e-35	0.623824	151.466
rs78487399	C	G	2	0.2259	0.037	1.031e-09	0.100704	37.276
rs80262450	A	G	18	0.283102	0.0353	1.08193e-15	0.112701	64.3186
rs921720	G	A	8	0.162895	0.0237	6.39588e-12	0.618841	47.241
rs9292782	T	A	5	0.244303	0.0259	3.64418e-21	0.71412	88.973
rs9922362	A	G	16	0.149497	0.0262	1.13099e-08	0.266271	32.5583
